# Supplementary material for: Exploring the Mechanism of Flavonoids Through Systematic Bioinformatics Analysis
Source: Front Pharmacol. 2018 Aug 15;9:918. doi: 10.3389/fphar.2018.00918 (PMC6104453; doi:10.3389/fphar.2018.00918)
Supplement: Supplementary file 3 [file Table_3.xlsx]

## Sheet: AllResult
Supplementary Table 3. Specific KEGG enrichment pathway of natural flavonoid products' targets.
ID	AClass	BClass	Pathway	flavonoids_ratio	flavonoids_pvalue	Flavones_ratio	Flavones_pvalue	Flavonols_ratio	Flavonols_pvalue	Flavanones_ratio	Flavanones_pvalue	Flavanonol_ratio	Flavanonol_pvalue	Isoflavones_ratio	Isoflavones_pvalue	Flavan-3-ols_ratio	Flavan-3-ols_pvalue	Others_ratio	Others_pvalue
hsa01100	Metabolism	Global and overview maps	Metabolic pathways	0.462445	0.0001	0.559701	0.0003	0.559701	0.0003	0.339286	0.8862	0.5	0.1804	0.421053	0.3233	0.469388	0.1527	0.393333	0.4961
hsa00040	Metabolism	Carbohydrate metabolism	Pentose and glucuronate interconversions	0.0559647	0.0117	0.0746269	0.0326	0.126866	0.0001	0.0178571	0.9336	0	1	0.0657895	0.1624	0.0204082	0.8573	0.02	0.9361
hsa00051	Metabolism	Carbohydrate metabolism	Fructose and mannose metabolism	0.0486009	0.0001	0.0597015	0.0072	0.119403	0.0001	0.00892857	0.9072	0	1	0.0657895	0.0196	0	1	0.02	0.6188
hsa00052	Metabolism	Carbohydrate metabolism	Galactose metabolism	0.0824742	0.0001	0.119403	0.0003	0.164179	0.0001	0.00892857	0.995	0.125	0.0979	0.0657895	0.2546	0.0612245	0.3957	0.04	0.68
hsa00500	Metabolism	Carbohydrate metabolism	Starch and sucrose metabolism	0.0662739	0.0001	0.0895522	0.0005	0.141791	0.0001	0.0178571	0.8518	0.125	0.0371	0.0263158	0.6563	0.0816327	0.0601	0.02	0.8286
hsa00520	Metabolism	Carbohydrate metabolism	Amino sugar and nucleotide sugar metabolism	0.00883652	0.0276	0.0149254	0.0805	0.0223881	0.0099	0	1	0	1	0	1	0.0204082	0.1692	0	1
hsa00620	Metabolism	Carbohydrate metabolism	Pyruvate metabolism	0.0309278	0.0001	0.0223881	0.1521	0.0447761	0.0021	0.0267857	0.1001	0	1	0.0657895	0.0007	0.0204082	0.3928	0.02	0.1934
hsa00910	Metabolism	Energy metabolism	Nitrogen metabolism	0.0368189	0.0284	0.0298507	0.4281	0.0820896	0.0007	0.0267857	0.5333	0.0833333	0.1137	0.0394737	0.2989	0.0204082	0.7187	0.00666667	0.9773
hsa00071	Metabolism	Lipid metabolism	Fatty acid degradation	0.00589102	0.0038	0	1	0	1	0	1	0	1	0.0526316	0.0001	0	1	0	1
hsa00140	Metabolism	Lipid metabolism	Steroid hormone biosynthesis	0.181149	0.0003	0.201493	0.0177	0.246269	0.0004	0.196429	0.0355	0.333333	0.01	0.144737	0.4213	0.0816327	0.9046	0.12	0.7186
hsa00561	Metabolism	Lipid metabolism	Glycerolipid metabolism	0.0500736	0.0002	0.0746269	0.0029	0.104478	0.0001	0.00892857	0.9568	0	1	0.0789474	0.0162	0	1	0.02	0.7757
hsa00565	Metabolism	Lipid metabolism	Ether lipid metabolism	0.00883652	0.0269	0.0149254	0.082	0.00746269	0.3842	0.00892857	0.3313	0	1	0	1	0	1	0.0133333	0.1025
hsa00600	Metabolism	Lipid metabolism	Sphingolipid metabolism	0.0648012	0.0106	0.134328	0.0001	0.0447761	0.591	0.0267857	0.8955	0.0833333	0.3124	0.131579	0.0024	0.0204082	0.9019	0.0266667	0.9257
hsa00590	Metabolism	Lipid metabolism	Arachidonic acid metabolism	0.16053	0.0103	0.201493	0.0136	0.156716	0.2225	0.0803571	0.9654	0.208333	0.1958	0.105263	0.799	0.326531	0.0003	0.153333	0.2429
hsa00591	Metabolism	Lipid metabolism	Linoleic acid metabolism	0.138439	0.0074	0.171642	0.0204	0.223881	0.0002	0.0982143	0.6953	0.125	0.4918	0.144737	0.2042	0.102041	0.6363	0.0733333	0.9494
hsa00592	Metabolism	Lipid metabolism	alpha-Linolenic acid metabolism	0.00883652	0.0066	0.0149254	0.0532	0.00746269	0.3139	0.00892857	0.2698	0	1	0	1	0	1	0.0133333	0.0662
hsa00230	Metabolism	Nucleotide metabolism	Purine metabolism	0.0721649	0.0001	0.0970149	0.0006	0.149254	0.0001	0.0357143	0.5049	0.0833333	0.1859	0.0657895	0.1044	0.0408163	0.4776	0.02	0.8696
hsa00280	Metabolism	Amino acid metabolism	Valine, leucine and isoleucine degradation	0.0618557	0.0171	0.0820896	0.0391	0.0522388	0.3896	0.0446429	0.558	0.0833333	0.2903	0.131579	0.0015	0.0816327	0.1749	0.02	0.9668
hsa00330	Metabolism	Amino acid metabolism	Arginine and proline metabolism	0.0368189	0.0101	0.0746269	0.0009	0.00746269	0.9582	0.0535714	0.0427	0	1	0.0657895	0.0292	0	1	0.02	0.6815
hsa00340	Metabolism	Amino acid metabolism	Histidine metabolism	0.0294551	0.0089	0.0671642	0.0005	0.00746269	0.8986	0.0178571	0.5612	0	1	0.0657895	0.0088	0	1	0.02	0.4625
hsa00511	Metabolism	Glycan biosynthesis and metabolism	Other glycan degradation	0.0397644	0.0007	0.11194	0.0001	0.0298507	0.3123	0.0267857	0.4159	0	1	0.0526316	0.0747	0	1	0.00666667	0.961
hsa00730	Metabolism	Metabolism of cofactors and vitamins	Thiamine metabolism	0.0132548	0.0018	0.0149254	0.1124	0.0223881	0.0185	0.00892857	0.3914	0	1	0	1	0.0408163	0.0169	0.00666667	0.4877
hsa00760	Metabolism	Metabolism of cofactors and vitamins	Nicotinate and nicotinamide metabolism	0.0147275	0.0005	0	1	0.0298507	0.003	0	1	0	1	0	1	0	1	0.04	0.0001
hsa00790	Metabolism	Metabolism of cofactors and vitamins	Folate biosynthesis	0.0559647	0.0001	0.0597015	0.0111	0.11194	0.0001	0.0178571	0.738	0	1	0.0526316	0.0971	0.0816327	0.0262	0.0333333	0.2675
hsa00232	Metabolism	Biosynthesis of other secondary metabolites	Caffeine metabolism	0.0721649	0.0043	0.11194	0.0025	0.126866	0.0004	0.0535714	0.4852	0.125	0.113	0.0789474	0.1782	0.0408163	0.7112	0	1
hsa03060	Genetic Information Processing	Folding, sorting and degradation	Protein export	0.0162003	0.0349	0.0298507	0.0337	0.00746269	0.7023	0.00892857	0.634	0.0416667	0.1979	0.0263158	0.145	0	1	0.0133333	0.3873
hsa04120	Genetic Information Processing	Folding, sorting and degradation	Ubiquitin mediated proteolysis	0.0353461	0.0001	0.0223881	0.319	0.0223881	0.3165	0.0178571	0.4765	0	1	0.197368	0.0001	0	1	0.00666667	0.8928
hsa03030	Genetic Information Processing	Replication and repair	DNA replication	0.0456554	0.0086	0.0671642	0.0188	0.0970149	0.0005	0.00892857	0.9647	0.0833333	0.155	0.0131579	0.8939	0.0204082	0.7696	0.0266667	0.649
hsa03410	Genetic Information Processing	Replication and repair	Base excision repair	0.139912	0.0003	0.216418	0.0001	0.223881	0.0001	0.0714286	0.862	0.208333	0.0771	0.118421	0.3093	0.122449	0.3359	0.0533333	0.9795
hsa03450	Genetic Information Processing	Replication and repair	Non-homologous end-joining	0.0456554	0.0087	0.0746269	0.0077	0.0970149	0.0002	0.00892857	0.966	0.0833333	0.1542	0.0131579	0.8951	0.0204082	0.7709	0.02	0.8216
hsa03460	Genetic Information Processing	Replication and repair	Fanconi anemia pathway	0.182622	0.0001	0.223881	0.0015	0.238806	0.0003	0.133929	0.4783	0.166667	0.382	0.276316	0.0003	0.102041	0.7749	0.113333	0.755
hsa02010	Environmental Information Processing	Membrane transport	ABC transporters	0.0854197	0.0001	0.156716	0.0001	0.164179	0.0001	0.0625	0.3542	0.0833333	0.3585	0.0526316	0.5568	0.0408163	0.7253	0	1
hsa04340	Environmental Information Processing	Signal transduction	Hedgehog signaling pathway	0.0220913	0.0432	0.0298507	0.1094	0.0223881	0.2912	0.0267857	0.1989	0	1	0	1	0.102041	0.0006	0	1
hsa04630	Environmental Information Processing	Signal transduction	Jak-STAT signaling pathway	0.0751105	0.0122	0.11194	0.0054	0.0522388	0.6173	0.0178571	0.9884	0	1	0.171053	0.0002	0.102041	0.1388	0.06	0.45
hsa04022	Environmental Information Processing	Signal transduction	cGMP-PKG signaling pathway	0.0854197	0.0098	0.186567	0.0001	0.119403	0.0106	0.0714286	0.4166	0.0833333	0.4568	0.0263158	0.9576	0.0204082	0.9598	0.0266667	0.9873
hsa04060	Environmental Information Processing	Signaling molecules and interaction	Cytokine-cytokine receptor interaction	0.0721649	0.0001	0.0895522	0.0061	0.0671642	0.0828	0.0178571	0.9445	0.125	0.0667	0.131579	0.0012	0.102041	0.0473	0.0533333	0.2527
hsa04145	Cellular Processes	Transport and catabolism	Phagosome	0.0397644	0.0001	0.0298507	0.1105	0.156716	0.0001	0.00892857	0.7819	0	1	0	1	0.0204082	0.491	0	1
hsa04142	Cellular Processes	Transport and catabolism	Lysosome	0.116348	0.0003	0.186567	0.0001	0.119403	0.0599	0.0357143	0.98	0.166667	0.1201	0.223684	0.0001	0.0612245	0.7523	0.0666667	0.7504
hsa04146	Cellular Processes	Transport and catabolism	Peroxisome	0.0913108	0.0006	0.156716	0.0001	0.186567	0.0001	0.0357143	0.9273	0.0833333	0.4386	0.0921053	0.1834	0.0204082	0.9586	0.0133333	0.9995
hsa04140	Cellular Processes	Transport and catabolism	Autophagy - animal	0.083947	0.036	0.126866	0.0074	0.0820896	0.2817	0.0267857	0.9795	0.125	0.2108	0.0394737	0.8914	0.22449	0.0003	0.06	0.674
hsa04216	Cellular Processes	Cell growth and death	Ferroptosis	0.0706922	0.0042	0.0970149	0.0123	0.0746269	0.1239	0.0267857	0.9194	0.0833333	0.327	0.157895	0.0006	0.0612245	0.4266	0.0333333	0.8709
hsa04115	Cellular Processes	Cell growth and death	p53 signaling pathway	0.0692194	0.0181	0.104478	0.007	0.0746269	0.1513	0.0357143	0.8329	0	1	0.157895	0.0003	0	1	0.0466667	0.6644
hsa04520	Cellular Processes	Cellular community - eukaryotes	Adherens junction	0.26215	0.0001	0.19403	0.0773	0.126866	0.7629	0.375	0.0001	0.125	0.7098	0.355263	0.0001	0.102041	0.8606	0.386667	0.0001
hsa04540	Cellular Processes	Cellular community - eukaryotes	Gap junction	0.111929	0.0227	0.171642	0.0024	0.19403	0.0001	0.0446429	0.9762	0.0833333	0.6493	0.105263	0.3772	0.0204082	0.9918	0.0733333	0.8083
hsa04810	Cellular Processes	Cell motility	Regulation of actin cytoskeleton	0.0648012	0.0233	0.0820896	0.0596	0.0597015	0.324	0.0178571	0.9763	0.0833333	0.3322	0.0921053	0.0727	0.0612245	0.4333	0.0733333	0.1034
hsa04640	Organismal Systems	Immune system	Hematopoietic cell lineage	0.0471281	0.0001	0.0671642	0.0003	0.0597015	0.0009	0.00892857	0.8261	0.0833333	0.0515	0.0263158	0.3375	0	1	0.0666667	0.0003
hsa04610	Organismal Systems	Immune system	Complement and coagulation cascades	0.0294551	0.0025	0.0447761	0.0165	0.0373134	0.0524	0.00892857	0.8299	0.0416667	0.3057	0	1	0.0408163	0.168	0.0333333	0.0714
hsa04612	Organismal Systems	Immune system	Antigen processing and presentation	0.0338733	0.0264	0.0597015	0.0107	0.0223881	0.5768	0.00892857	0.9213	0.0416667	0.4122	0.0526316	0.085	0.0612245	0.0929	0.02	0.6475
hsa04664	Organismal Systems	Immune system	Fc epsilon RI signaling pathway	0.0824742	0.0061	0.156716	0.0002	0.0671642	0.4077	0.0446429	0.8027	0.0833333	0.4224	0.0394737	0.8363	0.122449	0.0665	0.0666667	0.3911
hsa04672	Organismal Systems	Immune system	Intestinal immune network for IgA production	0.00736377	0.0007	0.00746269	0.1757	0	1	0	1	0	1	0.0526316	0.0001	0	1	0	1
hsa04910	Organismal Systems	Endocrine system	Insulin signaling pathway	0.234168	0.0001	0.186567	0.0237	0.11194	0.6957	0.410714	0.0001	0.0833333	0.8187	0.276316	0.0001	0.0816327	0.8692	0.306667	0.0001
hsa04913	Organismal Systems	Endocrine system	Ovarian steroidogenesis	0.185567	0.0001	0.268657	0.0001	0.134328	0.3947	0.214286	0.0043	0.25	0.0663	0.0657895	0.9621	0.22449	0.0339	0.173333	0.0449
hsa04915	Organismal Systems	Endocrine system	Estrogen signaling pathway	0.16053	0.0266	0.246269	0.0007	0.0820896	0.9798	0.116071	0.7733	0.125	0.6593	0.197368	0.0885	0.22449	0.0598	0.153333	0.2982
hsa04970	Organismal Systems	Digestive system	Salivary secretion	0.0765832	0.0016	0.156716	0.0001	0.0820896	0.08	0.0625	0.3559	0	1	0.0263158	0.9083	0.0612245	0.4537	0.0533333	0.5024
hsa04973	Organismal Systems	Digestive system	Carbohydrate digestion and absorption	0.0530191	0.0001	0.0895522	0.0001	0.0522388	0.0573	0.0357143	0.3314	0.0833333	0.1375	0.0263158	0.592	0.0612245	0.1303	0.04	0.1907
hsa04979	Organismal Systems	Digestive system	Cholesterol metabolism	0.0397644	0.0234	0.0820896	0.001	0	1	0.0357143	0.3502	0	1	0.0921053	0.0034	0.0204082	0.7413	0.0266667	0.585
hsa04977	Organismal Systems	Digestive system	Vitamin digestion and absorption	0.0235641	0.0002	0.0223881	0.0847	0.0746269	0.0001	0.00892857	0.585	0.0416667	0.1666	0.0131579	0.4615	0	1	0	1
hsa04964	Organismal Systems	Excretory system	Proximal tubule bicarbonate reclamation	0.0589102	0.0151	0.0597015	0.197	0.134328	0.0001	0.0446429	0.5136	0.125	0.0778	0.0263158	0.8305	0.0408163	0.6187	0.0133333	0.9878
hsa04744	Organismal Systems	Sensory system	Phototransduction	0.011782	0.0001	0.0298507	0.0004	0.0149254	0.0362	0.0178571	0.0236	0	1	0	1	0	1	0	1
hsa05230	Human Diseases	Cancers: Overview	Central carbon metabolism in cancer	0.169367	0.0001	0.261194	0.0001	0.179104	0.0381	0.0982143	0.8335	0.208333	0.1692	0.263158	0.0008	0.0816327	0.8733	0.106667	0.77
hsa05206	Human Diseases	Cancers: Overview	MicroRNAs in cancer	0.259205	0.0106	0.358209	0.0003	0.261194	0.1712	0.125	0.9979	0.25	0.4623	0.342105	0.0135	0.530612	0.0001	0.14	0.9964
hsa05205	Human Diseases	Cancers: Overview	Proteoglycans in cancer	0.18704	0.0001	0.223881	0.0024	0.0970149	0.9113	0.125	0.6123	0.166667	0.3923	0.328947	0.0001	0.306122	0.001	0.173333	0.0763
hsa05210	Human Diseases	Cancers: Specific types	Colorectal cancer	0.204713	0.0001	0.30597	0.0001	0.216418	0.021	0.107143	0.9228	0.166667	0.5059	0.302632	0.0008	0.183673	0.3015	0.14	0.6619
hsa05212	Human Diseases	Cancers: Specific types	Pancreatic cancer	0.210604	0.0167	0.320896	0.0001	0.231343	0.0751	0.0892857	0.9977	0.166667	0.6573	0.328947	0.0012	0.183673	0.5302	0.14	0.927
hsa05226	Human Diseases	Cancers: Specific types	Gastric cancer	0.234168	0.0001	0.365672	0.0001	0.283582	0.0013	0.125	0.9415	0.166667	0.648	0.302632	0.0053	0.204082	0.3537	0.14	0.9066
hsa05214	Human Diseases	Cancers: Specific types	Glioma	0.172312	0.0001	0.276119	0.0001	0.19403	0.001	0.0982143	0.5833	0.125	0.4581	0.276316	0.0001	0.0816327	0.7441	0.1	0.5574
hsa05216	Human Diseases	Cancers: Specific types	Thyroid cancer	0.170839	0.0001	0.268657	0.0001	0.201493	0.0008	0.0982143	0.6828	0.166667	0.2699	0.263158	0.0001	0.102041	0.6227	0.0866667	0.8455
hsa05217	Human Diseases	Cancers: Specific types	Basal cell carcinoma	0.132548	0.0001	0.186567	0.0001	0.179104	0.0001	0.0803571	0.3867	0.0833333	0.5228	0.210526	0.0001	0.0816327	0.4586	0.0666667	0.621
hsa05218	Human Diseases	Cancers: Specific types	Melanoma	0.170839	0.0001	0.268657	0.0001	0.19403	0.0002	0.0714286	0.8451	0.125	0.4112	0.276316	0.0001	0.122449	0.313	0.106667	0.3393
hsa05219	Human Diseases	Cancers: Specific types	Bladder cancer	0.131075	0.0001	0.164179	0.0011	0.0746269	0.6778	0.0446429	0.9605	0.166667	0.1317	0.25	0.0001	0.244898	0.0005	0.113333	0.1068
hsa05213	Human Diseases	Cancers: Specific types	Endometrial cancer	0.172312	0.0001	0.268657	0.0001	0.19403	0.0005	0.0982143	0.5082	0.125	0.4188	0.276316	0.0001	0.102041	0.5068	0.1	0.4717
hsa05224	Human Diseases	Cancers: Specific types	Breast cancer	0.223859	0.0001	0.298507	0.0001	0.223881	0.0078	0.151786	0.4553	0.166667	0.4676	0.421053	0.0001	0.102041	0.8557	0.16	0.3259
hsa05223	Human Diseases	Cancers: Specific types	Non-small cell lung cancer	0.172312	0.0001	0.268657	0.0001	0.19403	0.0032	0.0982143	0.7056	0.125	0.5188	0.276316	0.0001	0.102041	0.6428	0.1	0.7017
hsa05310	Human Diseases	Immune diseases	Asthma	0.00441826	0.035	0.0149254	0.0092	0	1	0	1	0	1	0.0131579	0.0827	0	1	0	1
hsa05330	Human Diseases	Immune diseases	Allograft rejection	0.00883652	0.0011	0.0149254	0.0288	0	1	0	1	0	1	0.0526316	0.0001	0	1	0	1
hsa05332	Human Diseases	Immune diseases	Graft-versus-host disease	0.00883652	0.0061	0.0149254	0.0471	0	1	0	1	0	1	0.0526316	0.0001	0	1	0	1
hsa05010	Human Diseases	Neurodegenerative diseases	Alzheimer's disease	0.220913	0.0001	0.402985	0.0001	0.186567	0.1023	0.160714	0.3397	0.166667	0.4624	0.25	0.01	0.244898	0.0408	0.12	0.8406
hsa05014	Human Diseases	Neurodegenerative diseases	Amyotrophic lateral sclerosis (ALS)	0.0662739	0.0284	0.0895522	0.0321	0.0522388	0.5127	0.0178571	0.9779	0	1	0.171053	0.0003	0.142857	0.0101	0.0266667	0.948
hsa05016	Human Diseases	Neurodegenerative diseases	Huntington's disease	0.083947	0.0432	0.134328	0.0021	0.0597015	0.6916	0.0446429	0.8778	0.0416667	0.8176	0.223684	0.0001	0.0204082	0.9659	0.0466667	0.8857
hsa04940	Human Diseases	Endocrine and metabolic diseases	Type I diabetes mellitus	0.00883652	0.0061	0.0149254	0.0471	0	1	0	1	0	1	0.0526316	0.0001	0	1	0	1
hsa04931	Human Diseases	Endocrine and metabolic diseases	Insulin resistance	0.243004	0.0001	0.216418	0.1224	0.104478	0.9937	0.383929	0.0001	0.125	0.8131	0.342105	0.0005	0.102041	0.9483	0.3	0.0002
hsa04934	Human Diseases	Endocrine and metabolic diseases	Cushing's syndrome	0.148748	0.004	0.298507	0.0001	0.149254	0.1352	0.0803571	0.9168	0.125	0.5432	0.144737	0.2682	0.102041	0.6852	0.0866667	0.8994
hsa05130	Human Diseases	Infectious diseases: Bacterial	Pathogenic Escherichia coli infection	0.0382916	0.0002	0.0373134	0.1044	0.149254	0.0001	0.00892857	0.8745	0	1	0	1	0	1	0	1
hsa05150	Human Diseases	Infectious diseases: Bacterial	Staphylococcus aureus infection	0.0206186	0.0025	0.0597015	0.0001	0.0373134	0.0057	0.00892857	0.6486	0	1	0	1	0	1	0	1
hsa01521	Human Diseases	Drug resistance: Antineoplastic	EGFR tyrosine kinase inhibitor resistance	0.0913108	0.017	0.141791	0.0036	0.0746269	0.4796	0.0446429	0.9067	0.0416667	0.8324	0.105263	0.1698	0.183673	0.0067	0.0666667	0.6288
hsa01524	Human Diseases	Drug resistance: Antineoplastic	Platinum drug resistance	0.169367	0.0001	0.268657	0.0001	0.208955	0.0004	0.0803571	0.8613	0.166667	0.2579	0.289474	0.0001	0.122449	0.4408	0.0666667	0.9724
hsa01522	Human Diseases	Drug resistance: Antineoplastic	Endocrine resistance	0.204713	0.0025	0.268657	0.0017	0.164179	0.5427	0.125	0.8975	0.125	0.7881	0.342105	0.0003	0.265306	0.0484	0.166667	0.4969
