# Supplementary material for: Exploring the Mechanism of Flavonoids Through Systematic Bioinformatics Analysis
Source: Front Pharmacol. 2018 Aug 15;9:918. doi: 10.3389/fphar.2018.00918 (PMC6104453; doi:10.3389/fphar.2018.00918)
Supplement: Supplementary file 4 [file Table_4.xlsx]

## Sheet: Sheet1
Supplementary Table 4. Top 10 enrichment pathways and GO terms of network modules.
module	KEGG	Description	LogP	GO	Description	LogP
1	hsa05169	Epstein-Barr virus infection	-15.3359	GO:0019373	epoxygenase P450 pathway	-16.1884
1	hsa04068	FoxO signaling pathway	-14.2521	GO:0007346	regulation of mitotic cell cycle	-15.9751
1	hsa04370	VEGF signaling pathway	-14.1535	GO:0018105	peptidyl-serine phosphorylation	-14.8536
1	hsa04933	AGE-RAGE signaling pathway in diabetic complications	-13.827	GO:0018209	peptidyl-serine modification	-14.4689
1	hsa04917	Prolactin signaling pathway	-13.4474	GO:0007050	cell cycle arrest	-14.1142
1	hsa05205	Proteoglycans in cancer	-10.6754	GO:0045786	negative regulation of cell cycle	-13.894
1	hsa05418	Fluid shear stress and atherosclerosis	-10.6134	GO:0009410	response to xenobiotic stimulus	-13.769
1	hsa04912	GnRH signaling pathway	-10.5792	GO:0097267	omega-hydroxylase P450 pathway	-13.7395
1	hsa05161	Hepatitis B	-10.5586	GO:0006805	xenobiotic metabolic process	-13.2364
1	hsa04914	Progesterone-mediated oocyte maturation	-10.4284	GO:0071466	cellular response to xenobiotic stimulus	-13.171
2	hsa04660	T cell receptor signaling pathway	-12.4229	GO:0018209	peptidyl-serine modification	-20.2188
2	hsa04931	Insulin resistance	-10.5169	GO:0018105	peptidyl-serine phosphorylation	-18.9978
2	hsa05200	Pathways in cancer	-9.72035	GO:0002768	immune response-regulating cell surface receptor signaling pathway	-15.8376
2	hsa04064	NF-kappa B signaling pathway	-9.1959	GO:0002764	immune response-regulating signaling pathway	-15.2502
2	hsa04750	Inflammatory mediator regulation of TRP channels	-9.13174	GO:0002429	immune response-activating cell surface receptor signaling pathway	-14.86
2	hsa05166	HTLV-I infection	-8.86328	GO:0002757	immune response-activating signal transduction	-14.2606
2	hsa05120	Epithelial cell signaling in Helicobacter pylori infection	-8.41097	GO:0018108	peptidyl-tyrosine phosphorylation	-14.1135
2	hsa04110	Cell cycle	-8.38076	GO:0018212	peptidyl-tyrosine modification	-14.0661
2	hsa05169	Epstein-Barr virus infection	-8.2957	GO:0046777	protein autophosphorylation	-13.7086
2	hsa04380	Osteoclast differentiation	-8.23734	GO:0002253	activation of immune response	-13.4562
3	hsa04931	Insulin resistance	-20.4995	GO:0018105	peptidyl-serine phosphorylation	-21.5628
3	hsa04722	Neurotrophin signaling pathway	-17.8827	GO:0018209	peptidyl-serine modification	-21.086
3	hsa04010	MAPK signaling pathway	-17.1533	GO:1901699	cellular response to nitrogen compound	-15.8264
3	hsa04066	HIF-1 signaling pathway	-16.7611	GO:0071417	cellular response to organonitrogen compound	-14.1453
3	hsa04150	mTOR signaling pathway	-16.6034	GO:0033674	positive regulation of kinase activity	-13.887
3	hsa04151	PI3K-Akt signaling pathway	-15.3689	GO:0032870	cellular response to hormone stimulus	-13.8179
3	hsa05418	Fluid shear stress and atherosclerosis	-13.2878	GO:0051347	positive regulation of transferase activity	-13.0918
3	hsa05205	Proteoglycans in cancer	-11.7249	GO:0071375	cellular response to peptide hormone stimulus	-12.9341
3	hsa05215	Prostate cancer	-11.6082	GO:0045860	positive regulation of protein kinase activity	-12.8882
3	hsa05200	Pathways in cancer	-11.5931	GO:0045859	regulation of protein kinase activity	-12.8511
4	hsa04080	Neuroactive ligand-receptor interaction	-39.8651	GO:0007187	G-protein coupled receptor signaling pathway, coupled to cyclic nucleotide second messenger	-37.8931
4	hsa04024	cAMP signaling pathway	-9.68993	GO:0007188	adenylate cyclase-modulating G-protein coupled receptor signaling pathway	-34.2307
4	hsa04020	Calcium signaling pathway	-6.79885	GO:0007189	adenylate cyclase-activating G-protein coupled receptor signaling pathway	-20.6368
4	hsa04726	Serotonergic synapse	-6.35297	GO:0019933	cAMP-mediated signaling	-18.5465
4	hsa04923	Regulation of lipolysis in adipocytes	-6.05437	GO:0019935	cyclic-nucleotide-mediated signaling	-18.1432
4	hsa04022	cGMP-PKG signaling pathway	-5.56628	GO:0019932	second-messenger-mediated signaling	-17.4201
4	hsa04728	Dopaminergic synapse	-4.53071	GO:0015844	monoamine transport	-15.2929
4	hsa04072	Phospholipase D signaling pathway	-4.3335	GO:0007193	adenylate cyclase-inhibiting G-protein coupled receptor signaling pathway	-14.6783
4	hsa04918	Thyroid hormone synthesis	-3.84485	GO:0051937	catecholamine transport	-13.7541
4	hsa05032	Morphine addiction	-3.57893	GO:0051952	regulation of amine transport	-13.0718
5	hsa04919	Thyroid hormone signaling pathway	-9.54081	GO:1902895	positive regulation of pri-miRNA transcription by RNA polymerase II	-8.6026
5	hsa05203	Viral carcinogenesis	-8.10096	GO:1902893	regulation of pri-miRNA transcription by RNA polymerase II	-7.88588
5	hsa05200	Pathways in cancer	-7.88687	GO:0061614	pri-miRNA transcription by RNA polymerase II	-7.63811
5	hsa05161	Hepatitis B	-7.09934	GO:0043620	regulation of DNA-templated transcription in response to stress	-7.5331
5	hsa04137	Mitophagy - animal	-6.72825	GO:0000122	negative regulation of transcription by RNA polymerase II	-7.15642
5	hsa05168	Herpes simplex infection	-6.55708	GO:0010035	response to inorganic substance	-7.11486
5	hsa05215	Prostate cancer	-6.21612	GO:0014074	response to purine-containing compound	-7.05457
5	hsa04659	Th17 cell differentiation	-5.85525	GO:0005975	carbohydrate metabolic process	-6.65651
5	hsa05162	Measles	-5.4652	GO:1901699	cellular response to nitrogen compound	-6.50797
5	hsa05212	Pancreatic cancer	-4.76237	GO:0006081	cellular aldehyde metabolic process	-6.43007
6	hsaM00014	Glucuronate pathway (uronate pathway)	-20.8193	GO:0052696	flavonoid glucuronidation	-25.2114
6	hsa00053	Ascorbate and aldarate metabolism	-20.8193	GO:0052697	xenobiotic glucuronidation	-24.2492
6	hsa00040	Pentose and glucuronate interconversions	-20.037	GO:0009812	flavonoid metabolic process	-22.9592
6	hsa00860	Porphyrin and chlorophyll metabolism	-19.3367	GO:0052695	cellular glucuronidation	-22.0654
6	hsa00983	Drug metabolism - other enzymes	-19.0392	GO:0006063	uronic acid metabolic process	-21.2285
6	hsa00140	Steroid hormone biosynthesis	-18.2896	GO:0019585	glucuronate metabolic process	-21.2285
6	hsa00830	Retinol metabolism	-17.925	GO:0051552	flavone metabolic process	-17.585
6	hsa00982	Drug metabolism - cytochrome P450	-17.689	GO:0006805	xenobiotic metabolic process	-16.1809
6	hsa00980	Metabolism of xenobiotics by cytochrome P450	-17.5125	GO:0071466	cellular response to xenobiotic stimulus	-15.0038
6	hsa05204	Chemical carcinogenesis	-17.1877	GO:0042440	pigment metabolic process	-14.3372
