# Supplementary material for: Exploring the Mechanism of Flavonoids Through Systematic Bioinformatics Analysis
Source: Front Pharmacol. 2018 Aug 15;9:918. doi: 10.3389/fphar.2018.00918 (PMC6104453; doi:10.3389/fphar.2018.00918)
Supplement: Supplementary file 5 [file Table_5.xlsx]

## Sheet: 每个子网络节点
		Supplementary Table 5. Gene ID and symbols in each module.
Module	GeneID	Symbol	Module	GeneID	Symbol	Module	GeneID	Symbol	Module	GeneID	Symbol	Module	GeneID	Symbol	Module	GeneID	Symbol	Module	GeneID	Symbol
1	2597	GAPDH	2	3921	RPSA	3	10062	NR1H3	4	2778	GNAS	5	216	ALDH1A1	6	54657	UGT1A4	7	2147	F2
1	595	CCND1	2	1080	CFTR	3	2475	MTOR	4	150	ADRA2A	5	217	ALDH2	6	54600	UGT1A9	7	4923	NTSR1
1	5603	MAPK13	2	3320	HSP90AA1	3	5170	PDPK1	4	1269	CNR2	5	5970	RELA	6	54659	UGT1A3	7	3358	HTR2C
1	4088	SMAD3	2	3702	ITK	3	4137	MAPT	4	152	ADRA2C	5	367	AR	6	54658	UGT1A1	7	5021	OXTR
1	983	CDK1	2	5601	MAPK9	3	6850	SYK	4	154	ADRB2	5	5837	PYGM	6	54575	UGT1A10	8	1859	DYRK1A
1	5034	P4HB	2	3066	HDAC2	3	596	BCL2	4	1081	CGA	5	57016	AKR1B10	6	54576	UGT1A8	8	28996	HIPK2
1	2908	NR3C1	2	6622	SNCA	3	5747	PTK2	4	554	AVPR2	5	84617	TUBB6	6	54577	UGT1A7	8	9149	DYRK1B
1	5600	MAPK11	2	5585	PKN1	3	9261	MAPKAPK2	4	1268	CNR1	5	5226	PGD
1	3326	HSP90AB1	2	5568	PRKACG	3	1786	DNMT1	4	122042	RXFP2	5	6772	STAT1
1	7341	SUMO1	2	5583	PRKCH	3	5604	MAP2K1	4	5745	PTH1R	5	7157	TP53
1	7150	TOP1	2	3551	IKBKB	3	2194	FASN	4	135	ADORA2A	5	3091	HIF1A
1	25	ABL1	2	5581	PRKCE	3	5562	PRKAA1	4	1814	DRD3	5	3309	HSPA5
1	1588	CYP19A1	2	7153	TOP2A	3	3064	HTT	4	1815	DRD4	5	8841	HDAC3
1	1545	CYP1B1	2	2268	FGR	3	3297	HSF1	4	1812	DRD1	5	1017	CDK2
1	1543	CYP1A1	2	5588	PRKCQ	3	1147	CHUK	4	3577	CXCR1	5	2099	ESR1
1	3065	HDAC1	2	1111	CHEK1	3	1969	EPHA2	4	3576	CXCL8	5	4351	MPI
1	7155	TOP2B	2	1445	CSK	3	4000	LMNA	4	3362	HTR6	5	3725	JUN
1	5563	PRKAA2	2	1019	CDK4	3	3643	INSR	4	3363	HTR7	5	8850	KAT2B
1	1025	CDK9	2	7415	VCP	3	5315	PKM	4	2740	GLP1R
1	2033	EP300	2	328	APEX1	3	4780	NFE2L2	4	4985	OPRD1
1	1018	CDK3	2	814	CAMK4	3	815	CAMK2A	4	4986	OPRK1
1	1576	CYP3A4	2	2648	KAT2A	3	5163	PDK1	4	4988	OPRM1
1	6300	MAPK12	2	142	PARP1	3	11184	MAP4K1	4	387129	NPSR1
1	4215	MAP3K3	2	2932	GSK3B	3	3480	IGF1R	4	140	ADORA3
1	5591	PRKDC	2	3932	LCK	3	9252	RPS6KA5	4	1233	CCR4
1	207	AKT1	2	8550	MAPKAPK5	3	2064	ERBB2	4	259290	TAS2R31
1	10213	PSMD14	2	1956	EGFR	3	10013	HDAC6	4	3350	HTR1A
1	1544	CYP1A2	2	1385	CREB1	3	5770	PTPN1	4	59350	RXFP1
1	672	BRCA1	2	9212	AURKB	3	7124	TNF	4	7253	TSHR
1	1555	CYP2B6	2	5468	PPARG	3	4790	NFKB1	4	56923	NMUR2
1	6714	SRC	2	4233	MET	3	5579	PRKCB	4	351	APP
1	5127	CDK16	2	29110	TBK1	3	5599	MAPK8
1	3315	HSPB1	2	5777	PTPN6	3	5598	MAPK7
1	23097	CDK19	2	5347	PLK1	3	52	ACP1
1	1020	CDK5	2	5580	PRKCD	3	6195	RPS6KA1
1	5836	PYGL	2	1022	CDK7	3	6196	RPS6KA2
1	1024	CDK8	2	5300	PIN1	3	7422	VEGFA
1	1432	MAPK14	2	695	BTK	3	8851	CDK5R1
1	5594	MAPK1	2	472	ATM	3	27330	RPS6KA6
1	1557	CYP2C19	2	7421	VDR	3	6256	RXRA
1	5578	PRKCA	2	7525	YES1
1	6774	STAT3	2	5335	PLCG1
1	1558	CYP2C8	2	6198	RPS6KB1
1	1459	CSNK2A2	2	2065	ERBB3
1	1559	CYP2C9
1	1457	CSNK2A1
1	1452	CSNK1A1
1	1573	CYP2J2
1	1021	CDK6
1	6790	AURKA
