# Supplementary material for: Exploring the Mechanism of Flavonoids Through Systematic Bioinformatics Analysis
Source: Front Pharmacol. 2018 Aug 15;9:918. doi: 10.3389/fphar.2018.00918 (PMC6104453; doi:10.3389/fphar.2018.00918)
Supplement: Supplementary file 6 [file Table_6.xlsx]

## Sheet: Rule_5_subtype_GO_npids_step7
Supplementary Table 6. Structure activity relationship rules of flavonoids.
Rule ID	source	target	npids	count	support	confidence	lift
Rule 01	('Flavanones', '[1*]O', '[11*]O', '[12*]CC=C(C)C', '[5*]=O')	GO:1903898 negative regulation of PERK-mediated unfolded protein response	[u'NPC258630', u'NPC85121', u'NPC143896', u'NPC200761', u'NPC291508']	5	0.0110375	1	7.81034
Rule 02	('Flavanones', '[1*]O', '[10*]CC=C(C)C', '[11*]OC', '[5*]=O')	GO:1903898 negative regulation of PERK-mediated unfolded protein response	[u'NPC214166', u'NPC209040', u'NPC68104', u'NPC17170', u'NPC227579']	5	0.0110375	1	7.81034
Rule 03	('Flavanones', '[1*]O', '[10*]OC', '[5*]=O')	GO:1903898 negative regulation of PERK-mediated unfolded protein response	[u'NPC473272', u'NPC475784', u'NPC473990', u'NPC200761', u'NPC291508']	5	0.0110375	0.555556	4.33908
Rule 04	('Flavanones', '[1*]O', '[10*]O', '[3*]O', '[5*]=O')	GO:1903898 negative regulation of PERK-mediated unfolded protein response	[u'NPC474038', u'NPC85121', u'NPC174953', u'NPC43319', u'NPC251336', u'NPC474024', u'NPC118256', u'NPC134783']	8	0.01766	0.8	6.24828
Rule 05	('Flavanones', '[1*]O', '[11*]OC(C)(C)C=C[12*]', '[3*]O', '[5*]=O')	GO:1903898 negative regulation of PERK-mediated unfolded protein response	[u'NPC111786', u'NPC473272', u'NPC43319', u'NPC118256', u'NPC312973']	5	0.0110375	0.833333	6.50862
Rule 06	('Flavanones', '[1*]O', '[10*]CC=C(C)C', '[11*]O', '[5*]=O')	GO:1903898 negative regulation of PERK-mediated unfolded protein response	[u'NPC470890', u'NPC258630', u'NPC150408', u'NPC143896', u'NPC221432', u'NPC106976']	6	0.013245	0.666667	5.2069
Rule 07	('Flavanones', '[1*]O', '[10*]CC=C(C)C', '[3*]O', '[5*]=O')	GO:1903898 negative regulation of PERK-mediated unfolded protein response	[u'NPC470890', u'NPC111786', u'NPC258630', u'NPC214166', u'NPC122365', u'NPC474021', u'NPC106976', u'NPC17170', u'NPC474023', u'NPC227579']	10	0.0220751	0.833333	6.50862
Rule 08	('[1*]O', '[10*]CC=C(C)C', '[11*]O', '[3*]O', '[5*]=O')	GO:1903898 negative regulation of PERK-mediated unfolded protein response	[u'NPC470890', u'NPC301217', u'NPC205046', u'NPC258630', u'NPC106976', u'NPC200694']	6	0.013245	0.666667	5.2069
Rule 09	('Flavonols', '[11*]O', '[3*]O', '[5*]=O', '[6*]O')	GO:0042276 error-prone translesion synthesis	[u'NPC216361', u'NPC20791', u'NPC125062', u'NPC169749', u'NPC200694', u'NPC87125', u'NPC179271']	7	0.0154525	0.5	3.23571
Rule 10	('[1*]O', '[10*]O', '[11*]O', '[12*]O', '[5*]=O')	GO:0042276 error-prone translesion synthesis	[u'NPC277174', u'NPC74881', u'NPC169749', u'NPC175013', u'NPC73855']	5	0.0110375	0.714286	4.62245
Rule 11	('Flavonols', '[10*]O', '[11*]O', '[5*]=O')	GO:0042276 error-prone translesion synthesis	[u'NPC277174', u'NPC74881', u'NPC169749', u'NPC73855', u'NPC27208']	5	0.0110375	0.714286	4.62245
Rule 12	('[1*]O', '[11*]O', '[12*]O', '[3*]O', '[5*]=O', '[6*]O')	GO:0042276 error-prone translesion synthesis	[u'NPC61506', u'NPC36835', u'NPC20791', u'NPC169749', u'NPC246162', u'NPC179271']	6	0.013245	0.5	3.23571
Rule 13	('Flavonols', '[1*]O', '[11*]O', '[12*]O', '[5*]=O', '[6*]O')	GO:0042276 error-prone translesion synthesis	[u'NPC20791', u'NPC74881', u'NPC51443', u'NPC169749', u'NPC179271']	5	0.0110375	0.5	3.23571
Rule 14	('Flavonols', '[1*]OC', '[11*]OC', '[5*]=O')	GO:0006879 cellular iron ion homeostasis	[u'NPC310259', u'NPC276905', u'NPC270620', u'NPC236769', u'NPC261548', u'NPC299923']	6	0.013245	0.545455	7.97067
Rule 15	('Flavonols', '[12*]OC', '[5*]=O', '[6*]OC')	GO:0006879 cellular iron ion homeostasis	[u'NPC310259', u'NPC259632', u'NPC236769', u'NPC299923', u'NPC78326']	5	0.0110375	0.625	9.13306
Rule 16	('Flavonols', '[1*]OC', '[5*]=O', '[6*]OC')	GO:0006879 cellular iron ion homeostasis	[u'NPC310259', u'NPC270620', u'NPC236769', u'NPC299923', u'NPC101830', u'NPC78326']	6	0.013245	0.5	7.30645
Rule 17	('Flavonols', '[1*]OC', '[12*]OC', '[5*]=O')	GO:0006879 cellular iron ion homeostasis	[u'NPC310259', u'NPC236769', u'NPC261548', u'NPC299923', u'NPC78326']	5	0.0110375	1	14.6129
Rule 18	('Flavonols', '[10*]OC', '[11*]OC', '[5*]=O')	GO:0007017 microtubule-based process	[u'NPC7973', u'NPC7846', u'NPC201547', u'NPC472438', u'NPC115798']	5	0.0110375	0.833333	16.413
Rule 19	('Flavonols', '[11*]OC', '[12*]O', '[5*]=O')	GO:0007017 microtubule-based process	[u'NPC93376', u'NPC9609', u'NPC75215', u'NPC4481', u'NPC82325', u'NPC270620']	6	0.013245	0.5	9.84783
Rule 20	('Flavonols', '[1*]O', '[11*]OC', '[2*]OC', '[3*]O', '[5*]=O', '[6*]OC')	GO:0007017 microtubule-based process	[u'NPC9609', u'NPC472438', u'NPC115798', u'NPC203891', u'NPC29841']	5	0.0110375	1	19.6957
Rule 21	('Flavones', '[1*]O', '[11*]O', '[12*]O', '[3*]O', '[5*]=O')	GO:0006286 base-excision repair, base-free sugar-phosphate removal	[u'NPC53545', u'NPC279121', u'NPC324742', u'NPC175013', u'NPC100887']	5	0.0110375	0.833333	5.89844
Rule 22	('[1*]O', '[2*]C/C=C(\\C)CCC=C(C)C', '[3*]O', '[5*]=O')	GO:0045212 neurotransmitter receptor biosynthetic process	[u'NPC195796', u'NPC470326', u'NPC278778', u'NPC287328', u'NPC282009', u'NPC470327', u'NPC470328']	7	0.0154525	0.875	14.6806
Rule 23	('Flavonols', '[1*]O[C@@H]1O[C@@H](C)[C@H](O)[C@@H](O)[C@H]1O', '[11*]O', '[3*]O', '[5*]=O')	GO:0006265 DNA topological change	[u'NPC276377', u'NPC32641', u'NPC72016', u'NPC256188', u'NPC116458', u'NPC246943']	6	0.013245	0.857143	32.3571
Rule 24	('[1*]OC', '[11*]OC', '[12*]OC', '[3*]OC', '[5*]=O')	GO:0099039 sphingolipid translocation	[u'NPC29536', u'NPC310259', u'NPC215932', u'NPC261548', u'NPC302408']	5	0.0110375	1	12.5833
Rule 25	('[1*]O', '[10*]O', '[12*]O', '[3*]O', '[6*]O')	GO:0031392 regulation of prostaglandin biosynthetic process	[u'NPC47398', u'NPC268342', u'NPC211561', u'NPC169749', u'NPC234333']	5	0.0110375	0.625	9.4375
Rule 26	('[2*]O', '[3*]O', '[5*]=O')	GO:0042310 vasoconstriction	[u'NPC237435', u'NPC239312', u'NPC43211', u'NPC268533', u'NPC115760']	5	0.0110375	0.5	37.75
